# Supplementary material for: Chiral Supramolecular Hydrogels Regulating Both Osteoblastogenesis and Osteoclastogenesis
Source: Gels. 2025 Feb 5;11(2):112. doi: 10.3390/gels11020112 (PMC11855158; doi:10.3390/gels11020112)
Supplement: Supplementary file 1 [file gels-11-00112-s001.zip]

Archive with 1 entries (1 files):
- gels-3440980-supplementary.pdf
